# Supplementary material for: Association of Impaired Fasting Glucose and Diabetes with SARS-CoV-2 Spike Antibody Titers after the BNT162b2 Vaccine among Health Care Workers in a Tertiary Hospital in Japan
Source: Vaccines (Basel). 2022 May 13;10(5):776. doi: 10.3390/vaccines10050776 (PMC9148122; doi:10.3390/vaccines10050776)
Supplement: Supplementary file 1 [file vaccines-10-00776-s001.zip]

Archive with 1 entries (1 files):
- vaccines-1689821-supplementary.pdf
